# Supplementary material for: Lysmeral Exposure in Children and Adolescences Participating in the German Environmental Survey (2012–2015): Integrating Sex/Gender into Analysis
Source: Int J Environ Res Public Health. 2022 Dec 19;19(24):17072. doi: 10.3390/ijerph192417072 (PMC9778794; doi:10.3390/ijerph192417072)
Supplement: Supplementary file 1 [file ijerph-19-17072-s001.zip]

Archive with 1 entries (1 files):
- ijerph-1974784-supplementary.pdf
